# Supplementary material for: New predictions of 137Cs dynamics in forests after the Fukushima nuclear accident
Source: Sci Rep. 2020 Jan 8;10:29. doi: 10.1038/s41598-019-56800-5 (PMC6949301; doi:10.1038/s41598-019-56800-5)
Supplement: Supplementary file 1 — Supplementary Information. [file 41598_2019_56800_MOESM1_ESM.txt]

#####################################################
#####################################################
# R Script for the RIFE1.5
# Shoji Hashimoto, FFPRI and UTokyo
# shojih@ffpri.affrc.go.jp
# June 27, 2019
# R software version 3.3.3
# Citation: Hashimoto et al. New predictions of 137Cs dynamics in forests after the Fukushima nuclear accident, doi:10.1038/s41598-019-56800-5
#####################################################
#####################################################


#####################################################
# Start of the function
RIFE1.5 <- function(ncld, site, jyusyu, TEND, on.draw)
{

  fn_out <- paste("./output_",site,"_",jyusyu,".dat",sep="")
  cat(sprintf("year, TE, TI, Litter, Organic, Mineral, Total, Normalized.Conc_wood, agg.TransferFactor, Above2Below, Below2Above\n"), file=fn_out, append=F)


  if(ncld==137)
  {
    rd  <- -log(0.5)/30.17
  }
  if(ncld==134)
  {
      rd <- -log(0.5)/2.065
  }
  if(ncld!=137 && ncld!=134)
  {
    print("137 or 134")
    exit()
  }


  alpha <- 0.0
  tstep <- 12
  tsf <- tstep*1.0
  ite <- 100


  I <- seq(0.0,0.0,length=5)
  Q <- seq(0.0,0.0,length=5)
  dQ <- seq(0.0,0.0,length=5)
  k <- seq(0.0,0.0,length=8)
  above2below <- 0
  below2above <- 0


  # Thickness of the organic/soil layers
  d1 <- 0.017
  d2 <- 0.012
  d3 <- 0.20


  # Otama cedar
  # Half lives of the flux
  hl <- c(300.552, 2.355, 3246.486, 0.766, 87.839, 18.595, 0.000, 203.897)


  # Percentage total inventory
  obsdata0 <- c(2011,33.398,0.270,8.297,33.188,24.846,0.000197,
              2012,14.014,0.273,4.458,17.833,63.423,0.000193,
              2013,8.554,0.324,5.214,20.855,65.054,0.000215,
              2014,2.748,0.271,3.020,12.080,81.881,0.000171,
              2015,1.772,0.452,2.053,8.211,87.513,0.000272,
              2016,2.577,0.511,2.349,9.396,85.168,0.000292)

  obsdata <- t(matrix(obsdata0, nrow=7,ncol=6))
  colnames(obsdata) <- c("Year", "Q1", "Q2", "Q3", "Q4", "Q5","NormConc")
  rownames(obsdata) <- seq(1,6)


  # Parameters for biomass curve
  standage <- 42
  ba <- 466.976366
  bb <- 0.000100
  bc <- 0.112384
  # Conversion factor for Otama cedar
  conv <- 0.353


  ####################
  # Initialization
  Q <- obsdata[1,2:6]

  k[1] <- -log(0.5)/hl[1]
  k[2] <- -log(0.5)/hl[2]
  k[3] <- -log(0.5)/(hl[3]*d3)
  k[4] <- -log(0.5)/(hl[4])
  k[5] <- -log(0.5)/(hl[5]* d1)
  k[6] <- -log(0.5)/(hl[6] * d2)
  #k[7] <- -log(0.5)/(h[7] * d3)
  k[7] <- 0
  k[8] <- -log(0.5)/(hl[8]*d3)


  #####################################
  #####################################
  #####################################
  # Time loop
  for(year in 1:TEND)
  {
    biomass_wood <- conv*(ba*bb^exp(-bc*standage))/10

    for(month in 1:12)
    {
      ######################################
      # Core of RIFE1
      dQ[1] <- I[1]/tsf+k[8]/tsf*Q[5]+alpha*k[8]/tsf*Q[4] -(k[1] + k[4] + rd)/tsf*Q[1]
      dQ[2] <- k[1]/tsf*Q[1] + alpha*k[3]/tsf*Q[4]+k[3]/tsf*Q[5] -(k[2]+rd)/tsf*Q[2]
      dQ[3] <- I[2]/tsf + k[4]/tsf*Q[1] + k[2]/tsf*Q[2] -(k[5]+rd)/tsf*Q[3]
      dQ[4] <- k[5]/tsf*Q[3] - (alpha*k[3]+k[6]+rd+alpha*k[8])/tsf*Q[4]
      dQ[5] <- k[6]/tsf*Q[4] -(k[3]+k[7]+rd+k[8])/tsf*Q[5]
      
      above2below <- above2below+(k[4]/tsf*Q[1]+k[2]/tsf*Q[2])
      below2above <- below2above +k[8]/tsf*Q[5]+alpha*k[8]/tsf*Q[4] + alpha*k[3]/tsf*Q[4]+k[3]/tsf*Q[5]
 
     ######################################
      if(month==1)
      {
        conc_wood  <- Q[2]*0.01/biomass_wood
        cat(   sprintf("%d", year-1), file=fn_out, append=T   )
        cat(
          sprintf(", %.4f, %.4f, %.4f, %.4f, %.4f, %.4f, %.6f, %.6f", Q[1], Q[2], Q[3], Q[4], Q[5], sum(Q),  conc_wood, conc_wood/((Q[3]+Q[4]+Q[5])*0.01)) 
          , file=fn_out, append=T)
      }
      if(month==12)
      {
        cat(sprintf(", %.4f", above2below) , file=fn_out, append=T)
        cat(sprintf(", %.4f", below2above), file=fn_out, append=T)
        cat(sprintf("\n") , file=fn_out, append=T)
        above2below <- 0.0
        below2above <- 0.0
        standage <- standage+1
      }
      for(i in 1:5)
      {
        Q[i] <- Q[i]+dQ[i]
      }
    }
  }
  #####################################
  #####################################
  #####################################
  # To draw figures (optional)
  # set on.draw 0 or larger
  if(on.draw>0)
  {
    # obs= percentage total inventory
    # model= percentage of initial total inventory
    # model= obs * Total inventory
    # Moldeled total inventory was used
    
    par(mfcol=c(1,1))
    output <- read.csv(file=fn_out, header=T)

    ############################
    ############################
    # Fig. 1
    plot((output$TE+output$TI)~output$year, type='l', col='green', xlim=c(0,20), ylim=c(0,100), ylab='', xlab="", xaxt='n', yaxt='n')
    par(new=T)
    plot((output$Litter+output$Organic)~output$year, type='l', col='purple', xlim=c(0,20), ylim=c(0,100), ylab='', xlab="", xaxt='n', yaxt='n')
    par(new=T)
    plot(output$Mineral~output$year, type='l', col='red', xlim=c(0,20), ylim=c(0,100), ylab='', xlab="Time, year", xaxt='n', yaxt='n')
    par(new=T)
    plot(output$Total~output$year, type='l', col='black',xlim=c(0,20), ylim=c(0,100), ylab="% of the total initial inventory", xlab="Time, year", main="Fig.1")
    legend("topright", legend=c("Tree","Org.L.", "M.Soil", "Total"),lty=1, col=c("green","purple", "red", "black"))
    par(new=T)
    
    par(new=T)
    yr <- obsdata[,"Year"]-2011
    obsQ1 <- obsdata[,"Q1"]*output$Total[1:length(obsdata[,"Q1"])]/100.0
    obsQ2 <- obsdata[,"Q2"]*output$Total[1:length(obsdata[,"Q2"])]/100.0
    plot((obsQ1+obsQ2)~yr,xlim=c(0,20), ylim=c(0,100), ylab="", xlab="", xaxt='n', yaxt='n', pch=0, col='green')

    par(new=T)
    obsQ3 <- obsdata[,"Q3"]*output$Total[1:length(obsdata[,"Q3"])]/100.0
    obsQ4 <- obsdata[,"Q4"]*output$Total[1:length(obsdata[,"Q4"])]/100.0
    plot((obsQ3+obsQ4)~yr,xlim=c(0,20), ylim=c(0,100), ylab="", xlab="", xaxt='n', yaxt='n', pch=0, col='purple')

    par(new=T)
    yr <- obsdata[,"Year"]-2011
    obsQ5 <- obsdata[,"Q5"]*output$Total[1:length(obsdata[,"Q5"])]/100.0
    plot(obsQ5~yr,xlim=c(0,20), ylim=c(0,100), ylab="", xlab="", xaxt='n', yaxt='n', pch=0, col='red')

    ############################
    ############################
    #Fig. 2
    dev.new()
    plot(output$Normalized.Conc_wood~output$year, type='l', col='orange', xlim=c(0,20), ylim=c(0.00001,0.01), log="y", ylab=expression(paste("Normalized conc. (",m^2,kg^-1,")")), xlab="Time, year")
    par(new=T)
    yr <- obsdata[,"Year"]-2011
    plot(obsdata[,"NormConc"]~yr,xlim=c(0,20),ylim=c(0.00001,0.01),log="y", ylab="", xlab="", xaxt='n', yaxt='n', pch=0, col='orange', main="Fig. 2")
  }
}
#####################################################

# Run the model
nc <- 137
site <- "Otama"
jyusyu <- "cedar"
tend <- 20
on.draw <- 1

RIFE1.5(nc, site, jyusyu, tend, on.draw)
